# Supplementary material for: Lidocaine ameliorates chronic constriction injury-induced neuropathic pain through regulating M1/M2 microglia polarization
Source: Open Med (Wars). 2022 May 13;17(1):897–906. doi: 10.1515/med-2022-0480 (PMC9106111; doi:10.1515/med-2022-0480)
Supplement: Supplementary Table [file med-2022-0480-sm.xlsx]

## Sheet: Sheet1
		group				AV	SD
	M1 (Iba1+CD68+ cell )	Sham	5	7	4	5.33333	1.52753
		NP	36	42	29	35.6667	6.50641
		NP+li	15	16	12	14.3333	2.08167
	M2(Iba1+CD206+ cell)	Sham	3	6	5	4.66667	1.52753
		NP	8	6	7	7	1
		NP+li	25	34	26	28.3333	4.93288
		group	Iba+			AV	SD
	M1（Iba+）	Sham	75	68	82	75	7
		NP	136	165	192	164.333	28.006
		NP+li	133	148	170	150.333	18.61
	M2（Iba+）	Sham	40	131	102	91	46.4866
		NP	137	75	163	125	45.2106
		NP+li	142	131	119	130.667	11.5036
		group				AV	SD
	M1（Iba1+CD68+/Iba+ ）	Sham	6.66667	10.2941	4.87805	7.27961	2.75957
		NP	26.4706	25.4545	15.1042	22.3431	6.28965
		NP+li	11.2782	10.8108	7.05882	9.71594	2.31297
	M2 （Iba1+CD206+/Iba+）	Sham	7.5	4.58015	4.90196	5.6607	1.60098
		NP	5.83942	8	4.29448	6.04463	1.86126
		NP+li	17.6056	25.9542	21.8487	21.8029	4.17447
